# Supplementary material for: Clinical Implication of Brain Metastases En-Bloc Resection: Surgical Technique Description and Literature Review
Source: J Pers Med. 2024 Nov 19;14(11):1110. doi: 10.3390/jpm14111110 (PMC11596013; doi:10.3390/jpm14111110)
Supplement: Supplementary file 1 [file jpm-14-01110-s001.zip]

Archive with 1 entries (1 files):
- operative technique.mp4
